# Supplementary material for: Single-Stage Extraction and Separation of Co2+ from Ni2+ Using Ionic Liquid of [C4H9NH3][Cyanex 272]
Source: Molecules. 2022 Jul 27;27(15):4806. doi: 10.3390/molecules27154806 (PMC9369997; doi:10.3390/molecules27154806)
Supplement: Supplementary file 1 [file molecules-27-04806-s001.zip]

Archive with 1 entries (1 files):
- molecules-1816669-supplementary.pdf
